# Supplementary material for: Optimization of Conditions for Production of Soluble E. coli Poly(A)-Polymerase for Biotechnological Applications
Source: Biology (Basel). 2025 Jan 9;14(1):48. doi: 10.3390/biology14010048 (PMC11760895; doi:10.3390/biology14010048)
Supplement: Supplementary file 1 [file biology-14-00048-s001.zip]

Archive with 1 entries (1 files):
- biology-3375053-supplementary.pdf
